# Supplementary material for: Mice Carrying a Hypomorphic Evi1 Allele Are Embryonic Viable but Exhibit Severe Congenital Heart Defects
Source: PLoS One. 2014 Feb 27;9(2):e89397. doi: 10.1371/journal.pone.0089397 (PMC3937339; doi:10.1371/journal.pone.0089397)
Supplement: Table S1 — List of 143 congenital heart defect genes with similar heart phenotypes as thosed observed in Evi1δex3/δex3 mice. All 143 genes linked to the Mammalian Phenotype identifications MP:0010402 (VSD), MP:0002633 (persistent truncus arteriosis, other name for CAT), MP:0000284 (DORV), MP:0004157 (IAA), MP:0000273 (overriding aorta) in the MGI database [88]. The genes found in previous Evi1 ChIP-Seq and microarray experiments [89] provide potential Mecom target genes in heart development. (XLSX) [file pone.0089397.s002.xlsx]

## Sheet: Sheet1
mouse gene symbol	human gene symbol	common arterial trunk (MP:0002633)	Ventricular septal defect (MP:0010402)	double outlet right ventricle (MP:0000284)	overriding aorta (MP:0000273)	interrupted aortic arch (MP:0004157)	EVI1 target gene by ChIP-Seq	Regulated by EVI1 (microarray in SKOV3 cells)	Evi1 effect on gene expression (RT-qPCR, embryos hearts)
1700027A23Rik	C1orf88			yes
Acvr1	ACVR1	yes	yes
Acvr2b	ACVR2B		yes
Adam12	ADAM12		yes	yes			yes
Adam15	ADAM15		yes	yes
Adam17	ADAM17		yes
Adam19	ADAM19		yes	yes	yes		yes	up-regulated	no effect
Adam9	ADAM9		yes	yes			yes	up-regulated	up-regulated
Agtr1a	AGTR1		yes
Agtr1b	AGTR1		yes
Aip	AIP		yes	yes
Aldh1a2	ALDH1A2	yes	yes
Ate1	ATE1	yes	yes				yes		no effect
Atp2a2	ATP2A2		yes				yes
Baz1b	BAZ1B		yes	yes
Bicc1	BICC1		yes	yes
Bmp1	BMP1		yes				yes	down-regulated	no effect
Bmp4	BMP4	yes	yes	yes		yes	yes		up-regulated
Bmpr1a	BMPR1A	yes
Bmpr2	BMPR2					yes	yes		up-regulated
Cav1	CAV1						yes	down-regulated	up-regulated
Ccne1	CCNE1		yes	yes				down-regulated
Ccne2	CCNE2		yes	yes
Cdk2	CDK2		yes
Cdk4	CDK4		yes
Cfc1	CFC1		yes	yes
Chd7	CHD7		yes			yes	yes		up-regulated
Chrd	CHRD	yes
Cited2	CITED2	yes	yes	yes	yes	yes	yes		up-regulated
Crebbp	CREBBP		yes				yes
Crkl	CRKL		yes	yes	yes	yes	yes		up-regulated
Cxcl12	CXCL12		yes
Cxcr4	CXCR4		yes				yes	down-regulated	up-regulated
Cxcr7	CXCR7		yes		yes
Cyp51	CYP51A1		yes					up-regulated
Cyr61	CYR61 GBE1		yes
Daam1	DAAM1		yes	yes
Dand5	DAND5		yes
Dicer1	DICER1	yes	yes					up-regulated
Dnahc5	DNAH5		yes	yes		yes
Dnaic1	DNAI1		yes	yes
Dvl1	DVL1	yes		yes				up-regulated
Dvl2	DVL2	yes	yes	yes
Dvl3	DVL3	yes		yes
Ece1	ECE1	yes	yes	yes	yes	yes	yes		no effect
Ece2	ECE2	yes	yes	yes
Edn1	EDN1		yes	yes	yes		yes
Ednra	EDNRA	yes	yes	yes	yes			up-regulated
Egln1	EGLN1	yes	yes			yes	yes	down-regulated	up-regulated
Ep300	EP300		yes				yes
Eya1	EYA1	yes		yes		yes
Fbln1	FBLN1		yes	yes	yes
Fes	FES		yes
Fgf15	FGF19		yes	yes	yes	yes
Fgf8	FGF8	yes	yes	yes		yes
Fgfr2	FGFR2		yes	yes	yes			down-regulated
Fgfrl1	FGFRL1		yes
Fkbp1a	FKBP1A		yes
Flna	FLNA	yes	yes	yes		yes	yes		up-regulated
Foxc1	FOXC1		yes			yes
Foxc2	FOXC2	yes	yes			yes
Foxd3	FOXD3	yes
Foxh1	FOXH1		yes	yes
Foxp1	FOXP1	yes	yes	yes			yes		up-regulated
Fuz	FUZ	yes
Fzd1	FZD1		yes	yes	yes
Fzd2	FZD2		yes	yes	yes		yes	up-regulated
Gata4	GATA4	yes	yes	yes
Gata5	GATA5		yes
Gata6	GATA6	yes	yes	yes		yes	yes		down-regulated
Gbe1	GBE1		yes
Gbx2	GBX2		yes	yes	yes	yes
Gdf1	GDF1		yes					down-regulated
Gja5	GJA5		yes	yes
Gpc3	GPC3		yes	yes
Hand1	HAND1		yes	yes	yes
Hand2	HAND2	yes	yes			yes
Hdac5	HDAC5		yes				yes
Hdac9	HDAC9		yes
Hey1	HEY1	yes	yes				yes	up-regulated	up-regulated
Hey2	HEY2				yes
Hhex	HHEX			yes
Hoxa3	HOXA3	yes
Hprt	HPRT1	yes		yes	yes	yes
Ift88	IFT88	yes					yes
Jag1	JAG1				yes		yes	up-regulated	up-regulated
Jarid2	JARID2			yes			yes
Jmjd6	JMJD6			yes
Jun	JUN	yes					yes	down-regulated	down-regulated
Kras	KRAS			yes
Lefty1	LEFTY1			yes
Lefty2	LEFTY2			yes
Ltbp1	LTBP1	yes				yes
Luzp1	LUZP1			yes
Mapk1	MAPK1			yes
Mgrn1	MGRN1			yes
Mkl2	MKL2	yes		yes		yes
Myh10	MYH10			yes	yes
Nf1	NF1	yes		yes			yes		up-regulated
Notch2	NOTCH2				yes
Nrp1	NRP1	yes					yes	up-regulated	no effect
Nrp2	NRP2	yes					yes	up-regulated	up-regulated
Ntf3	NTF3	yes			yes
Nxn	NXN	yes
Parva	PARVA	yes
Pax3	PAX3	yes		yes
Pcsk5	PCSK5	yes		yes
Pcsk6	PCSK6	yes		yes
Pdgfra	PDGFRA	yes
Pdgfrb	PDGFRB	yes
Pds5a	PDS5A	yes		yes
Pds5b	PDS5B	yes
Phc1	PHC1				yes
Pitx2	PITX2			yes
Pkd1	PKD1			yes			yes
Plxnd1	PLXND1	yes
Pnn	PNN	yes		yes
Psen1	PSEN1			yes			yes	down-regulated	up-regulated
Ptk7	PTK7			yes
Ptpn11	PTPN11	yes		yes			yes		no effect
Rara	RARA	yes		yes			yes		no effect
Rarb	RARB	yes
Rarg	RARG	yes		yes			yes	up-regulated	up-regulated
Rdh10	RDH10	yes
Ripply3	DSCR6					yes
Rxra	RXRA	yes		yes			yes		up-regulated
Sema3c	SEMA3C	yes		yes		yes
Shh	SHH	yes
Six1	SIX1	yes				yes
Smo	SMO	yes
Sox11	SOX11	yes
Sox12	SOX12	yes
Sox4	SOX4	yes				yes	yes	up-regulated	up-regulated
Ssr1	SSR1	yes					yes	up-regulated	no effect
Tbx1	TBX1	yes				yes
Tfap2a	TFAP2A					yes
Tgfb2	TGFB2					yes		down-regulated
Tgfbr2	TGFBR2					yes	yes	up-regulated	up-regulated
Thbs1	THBS1	yes	yes				yes	down-regulated	down-regulated
Trip11	TRIP11				yes
Vegfa	VEGFA				yes	yes
Zfpm2	ZFPM2				yes		yes
Zic3	ZIC3					yes
